# Supplementary material for: Micro-Ribonucleic Acid-216a Regulates Bovine Primary Muscle Cells Proliferation and Differentiation via Targeting SMAD Nuclear Interacting Protein-1 and Smad7
Source: Front Genet. 2019 Nov 13;10:1112. doi: 10.3389/fgene.2019.01112 (PMC6865218; doi:10.3389/fgene.2019.01112)
Supplement: Supplementary file 1 [file Table_1.xlsx]

## Sheet: Sheet1
Supplementary Table 1. The primer sequences were used in this study.
Name	Sense Primer	Antisense Primer
qRT-PCR
miR-216a-RT	GTCGTATCCAGTGCAGGGTCCGAGGTATTCGCACTGGATACGACTCACAGT
miR-216a	GGTAATCTCAGCTGGCAACT	GTGCAGGGTCCGAGGT
U6	CTCGCTTCGGCAGCACA	AACGCTTCACGAATTTGCGT
SNIP1	AGTACCGGCTTGTGGAGTAT	CTCTACTGCTGAACCCAAAC
SMAD7	TTGCCTCGGACAGCTCAATT	TAAACCCACACGCCATCCA
GAPDH	CACTGAGGACCAGGTTGTCT	TGTCGTACCAGGAAATGAGC
CyclinD1	GACGAGCTGCTGCACATGGA	TGCTTGTTCTCCTCGGCCAC
PCNA	GCTGTGTAGTAAAGATGCCT	ATCTCTATGGCAACAGCTTC
CDK2	TCTTTGCTGAGATGGTGACCC	TAACTCCTGGCCAAACCACC
MyoD1	CCCAAAGATTGCGCTTAAGTG	GTTCCTTCGCCTCTCCTACCT
MyoG	CAAATCCACTCCCTGAAA	GCATAGGAAGAGATGAACA
MyHC	TGCTCATCTCACCAAGTTCC	CACTCTTCACTCTCATGGACC
PCR
miR-216a precursor	CGGGATCCCGCAGAGAACTCCATGTGATTT	GCTCTAGAGCAAGTAGAAGTGAATTCCAGC
SNIP1-UTR	GCTCGAGGAGGGAATGGGAGTGATAGG	GGCGGCCGCCTCCCCACACTAGGTACTAG
SNIP1-UTR-overlap	GAAACTAATAGTCTTATTGGGCTTC	GAAGCCCAATAAGACTATTAGTTTC
SMAD7-UTR	GCTCGAGCTTCTACAACTCATACACTC	GGCGGCCGCAAAACATTCAGCCAGGTGAT
SMAD7-UTR-overlap	AACAAAACCTCTCCTTTATTAAAGAA	TTCTTTAATAAAGGAGAGGTTTTGTT
