# Supplementary material for: Micro-Ribonucleic Acid-216a Regulates Bovine Primary Muscle Cells Proliferation and Differentiation via Targeting SMAD Nuclear Interacting Protein-1 and Smad7
Source: Front Genet. 2019 Nov 13;10:1112. doi: 10.3389/fgene.2019.01112 (PMC6865218; doi:10.3389/fgene.2019.01112)
Supplement: Supplementary file 2 [file Table_2.xlsx]

## Sheet: Sheet1
Supplementary Table 2 The primary antibody and secondary antibody
Antibody name	Purpose	Source
WB
Actin	primary antibody	Abbkine
GAPDH	primary antibody	MultiSciences
CDK2	primary antibody	Sangon Biotech
PCNA	primary antibody	Sangon Biotech
P53	primary antibody	Wanleibio
MyoD1	primary antibody	Abcam
MyoG	primary antibody	Abcam
MyHC	primary antibody	Gene Tex
SNIP1	primary antibody	Bioss
SMAD7	primary antibody	Wanleibio
Goat Anti-Rabbit	secondary antibody	BOSTER
Goat Anti-Mouse	secondary antibody	SungeneBiotech
Rabbit Anti-Goat	secondary antibody	BOSTER
Immunofluorescence Staining
MYHC	primary antibody	Gene Tex
Goat Anti-Mouse	secondary antibody	Immunoway
